# Supplementary material for: Simultaneous delimitation of species and quantification of interspecific hybridization in Amazonian peacock cichlids (genus cichla) using multi-locus data
Source: BMC Evol Biol. 2012 Jun 22;12:96. doi: 10.1186/1471-2148-12-96 (PMC3563476; doi:10.1186/1471-2148-12-96)
Supplement: Additional file 5 — Figure S2. Mitochondrial genealogy with localities and species where the haplotypes were observed. Tree is a maximum likelihood phylogram, and terminals are haplotypes. Localities follow Table 1, branch values are bootstrap percentages, and terminals with asterisks (*) included both mtCR and mtATP (see text). a) Clade A. b) Clade B1. c) Clade B2. [file 1471-2148-12-96-S5.xls]

## Sheet: Table 1
	Locality		temensis (t)	pinima (p)	vazzoleri (v)	thyrorus (y)	jariina (j)	piquiti (q)	melaniae (a)	mirianae ®	intermedia (i)	orinocensis (o)	ocellaris (c)	monoculus (m)	nigromaculata (n)	kelberi (k)	pleiozona (z)
	TI	Tigre										photos
	GU	Guanipa										photos
	BJ	Buja										photos
	GR	Guri Reservoir (Caroní)	MCNG
	SI	Sipao	MCNG									photos
	CA	Caura									MCNG
	CV	Cunavichito	photos									MCNG
	CP	Capanaparo	photos									photos
	CI	Cinaruco	MCNG								MCNG	MCNG
	PZ	Parguaza	MCNG								MCNG	MCNG
	AT	Atabapo	photos								photos	photos
	VE	Ventuari	photos								photos	photos
	OR	Orinoco									AUM
	IG	Iguapo	photos								photos
	OC	Ocamo									photos
	MV	Mavaca													photos
	CR	Curamoni	photos									photos
	PA	Perro de Agua										photos
	CQ	Casiquiare	photos								MCNG	photos
	PS	Pasiba	photos									photos			photos
	UA	Uaupes	photos									photos
	IM	Ia-mirim	photos									photos
	TE	Teá	photos									photos			photos
	MR	Marauiá	photos									photos			photos
	UE	Uneiuxi	photos									photos
	DA	Daraá										photos
	PT	Preto	photos
	BC	Barcelos	INPA									photos		INPA
	PI	Pirara (Takutu)	AUM, ROM										AUM, ROM
	ES	Essequibo (Rupununi)											AUM, ROM
	CY	Cuyuni											MCNG
	MA	Maroni											photos
	XE	Xeruini	photos									photos
	TA	Tapera	photos									photos
	UN	Unini	photos									photos		photos
	NA	Novo Airão	photos									photos		photos
	PE	Preta da Eva	photos									photos		photos
	UR	Urubu	photos
	IQ	Iquitos												photos
	TB	Tabatinga												photos
	JA	Juruá (Carauari)												photos
	EI	Eirunepé												photos
	CS	Cruzeiro do Sul												photos
	AM	Lago Amaná												photos
	TF	Tefé												photos
	CO	Coari												photos
	PP	Piagaçu-Purus												photos
	TP	Tapauá												photos
	LB	Labrea												photos
	BA	Boca do Acre												photos
	MC	Manacapuru												photos
	IA	Igapo-Açu	photos											photos
	BO	Borba												photos
	CM	Canumã		INPA										photos
	AP	Aripuanã		INPA										INPA
	HU	Humaita												photos
	MD	Machado		photos
	CN	Cunia												INPA
	CC	Canaçari												photos
	MS	Maués		photos										photos
	JT	Jatapu (Uatumã)			photos
	Locality		temensis (t)	pinima (p)	vazzoleri (v)	thyrorus (y)	jariina (j)	piquiti (q)	melaniae (a)	mirianae ®	intermedia (i)	orinocensis (o)	ocellaris (c)	monoculus (m)	nigromaculata (n)	kelberi (k)	pleiozona (z)
	NH	Nhamunda		photos										photos
	TS	Terra Santa												photos
	TR	Trombetas (abv. rapids)				INPA
	OX	Oriximiná			photos
	LG	Lago Grande		photos
	TL	Tapajós mouth		INPA
	IT	Itaituba		photos										photos
	JC	Jacareacanga		photos										photos
	CU	Curuá-Una		INPA
	PU	Paru		INPA										photos
	GA	Guajara		photos
	VX	Vitória do Xingu		photos										photos
	JR	Jari (lower)												INPA
	JU	Jari (above waterfalls)					INPA
	AR	Araguari		MPEG										photos
	AF	Alta Floresta								CPUFMT
	SM	Suia Missu								INPA
	XA	Xingu (Altamira)							INPA
	IR	Iriri							INPA
	TO	Tocantins (Baião)		photos												photos
	AG	Araguatins						INPA
	SF	São Felix do Araguaia						INPA								INPA
	AB	Abunã															photos
	GM	Guajará-Mirim															photos
